# Supplementary material for: Loss of transient receptor potential channel 5 causes obesity and postpartum depression
Source: Cell. Author manuscript; Available in PMC 2025 Apr 1. (PMC11961024; doi:10.1016/j.cell.2024.06.001)
Supplement: supplemental [file NIHMS2063739-supplement-supplemental.zip]

Archive with 2 entries (2 files):
- 1-s2.0-S009286742400641X-mmc2.mp4
- 1-s2.0-S009286742400641X-mmc1.pdf
